# Supplementary material for: Hippocalcin-like 4, a neural calcium sensor, has a limited contribution to pain and itch processing
Source: PLoS One. 2020 Feb 3;15(2):e0226289. doi: 10.1371/journal.pone.0226289 (PMC6996964; doi:10.1371/journal.pone.0226289)
Supplement: S1 Data — (XLSX) [file pone.0226289.s001.xlsx]

## Sheet: Sheet1
VON FREY Figure 2A						Hargreaves Figure 2B						Tail Flick Figure 2C						Hotplate 48 Figure 2D						Hotplate 52 Figure 2D						Hotplate 55 Figure 2D
	WT MALES	KO MALES	WT FEMALES	KO FEMALES			WT MALES	KO MALES	WT FEMALES	KO FEMALES			WT MALES	KO MALES	WT FEMALES	KO FEMALES			WT MALES	KO MALES	WT FEMALES	KO FEMALES			WT MALES	KO MALES	WT FEMALES	KO FEMALES			WT MALES	KO MALES	WT FEMALES	KO FEMALES
1	0.83	0.97	0.86	1.02		1	11.9663	16.4825	16.3963	12.3887		1	2.4	3	2.375	2.95		1	48.475	33.575	34.725	32.4		1	12.98	12.36	12.98	12.36		1	7.2	8.8	9.2	8.8
2	0.75	1.38	1.17	0.9		2	13.3275	18.5275	12.525	16.12		2	2.15	3.275	2.875	4.6		2	29.4	39.25	30.425	49.875		2	15.4	15.1	15.4	15.1		2	6.02	6.2	6.22	9.2
3	0.9	0.77	0.83	1.09		3	14.2063	17.7737	13.04	18.4375		3	3.675	3.525	3.925	3.95		3	23.075	43.25	40.35	42.4		3	13.82	15.4	13.82	15.4		3	5.6	8.1	7.6	9.5
4	0.84	0.71	0.91	1.02		4	12.1688	18.49	16.1338	17.2112		4	2.7	3.8	5.85	3.425		4	17.825	43.95	44.95	28.125		4	14.1	11.86	14.1	11.86		4	5.74	3.5	8.22	8.1
5	0.9	0.71	1.12	1.03		5	17.3875	12.4738	16.1837	18.3025		5	5.15	3.975	3.1	4.675		5	31.075	35.575	44.475	42.7		5	12.94	17.86	12.94	20.86		5	8.22	7.3	5.5	6.4
6	0.83	0.83	0.83	1.11		6	14.6037	14.2788	14.1225	17.5487		6	3.75	3.525	4.95	4.65		6	37.725	37.175	40.075	44.25		6	13.16	16.08	13.16	17.08		6	6.06	6.4	10.06	7.5
7	0.83	0.82	0.9	0.89		7	14.1188	15.05	16.2338	18.7212		7	3.35	3.125	4.375	4.025		7	47.4	31.775	52.3	50.6		7	18.675	12.52	18.675	12.52		7	6.86	9.3	10.24	9.4
8	0.83	0.8	1.09	0.96		8	16.5525	20.48	14.825	20.48		8	4.025	4.125	4.15	3.675		8	29.25	41.9	53.8	52.975		8	16.9	13.08	16.9	13.08		8	10.36	8.4	6.97	8.2
9	0.85	0.83	0.82	0.71		9	11.9663	19.2213	16.9375	12.3887		9	4.65	4.375	2.625	4.375		9	25.02	42.2	56.64	37.55		9	9.14	10.7	9.14	9.7		9	11.36	4.8	12.36	8.8
10	0.83	0.85	0.85	0.99		10	14.2063	16.0275	16.3963	18.4375		10	4.25	4.1	3.125	3.2		10	27.78	40.34	32.6	24.92		10	10.3	18.14	10.3	21.14		10	7.04	13	6.04	12
11	0.74		0.75	1.02		11	17.3875		13.04	18.3025		11	3.6		4.175	4.85		11	28.74		32.02	49.22		11	8.1		18.1	15.08		11	5.8	10	7.8	13
12	0.83		0.86	0.9		12	14.1188		14.1225	18.7212		12	3.775		6.1	4.2		12	26.84		56.02	42.36		12	8.64		18.64	12.7		12	10	6.4	5.7	9.3
13	0.85		1.17	1.09		13	12.1688		16.9375	17.2112		13	1.9		3.35	3.8		13	34.84		26.22	43.94		13	11.5		11.5	18.14		13	3.7	9.4	10	6.5
																															7.22769	7.81538	8.14692	8.97692
Capsaicin Figure 3A				Capsaicin Figure 3B				Formalin Figure 3C				Formalin Figure 3D
MALES	WT	KO		FEMALES	WT	KO		WT MALES	phase 1	phase 2		WT FEMALES	phase 1	phase 2
1	42.79	21.83		1	35.57	18.83		1	86.34	618.81		1	158.22	1031.42
2	25.95	15.32		2	12.92	23.12		2	206.08	764.09		2	150.69	1493.47
3	18.86	56.59		3	6.96	23.88		3	236.88	1441.34		3	186.88	947.57
4	20.31	52.35		4	22.39	10.16		4	132.57	918.1		4	165.55	1272.49
5	11.84	9.06		5	7.71	12.52		5	248.19	801.73		5	137.65	1240.73
6	13.54	12.42		6		12.67
7		27.17		7		10.71		KO MALES	phase 1	phase 2		KO FEMALES	phase 1	phase 2
								1	127.75	580.16		1	115.9	1028.22
								2	143.4	804.86		2	152.12	1258.17
								3	123.88	972.56		3	176.9	1231.88
								4	151.42	1160.44		4	218.17	1065.76
								5	142.57	914.04		5	166.94	1340.71
CFA Figure 4A						SNI Figure 4C								SNI Figure 4D
MALES	WT pre	KO pre	WT post	KO post		MALES uninjured	WT BL	KO BL	WT SNI D2	KO SNI D2	WT SNI D7	KO SNI D7		FEMALES uninjured	WT BL	KO BL	WT SNI D2	KO SNI D2	WT SNI D7	KO SNI D7
1	0.843	0.843	0.309	0.309333		1	0.842777	0.827691	0.674883	0.766961	0.827691	0.705213		1	0.827691	1.0203	1.14915	0.882549	0.933225	1.12359
2	0.828	0.843	0.537	0.275		2	0.939081	0.705213	0.572767	0.827691	0.827691	0.582735		2	0.827691	1.04597	1.17342	0.95256	0.951291	0.798401
3	0.707333	0.828	0.343333	0.46		3	0.827691	0.720299	0.827691	0.659603	0.827691	0.705213		3	1.13445	1.18905	1.19436	0.920191	0.827691	1.16005
4	0.828	0.843	0.289	0.301		4	0.827691	0.827691	0.827691	0.827691	0.86409	0.827691		4	0.827691	0.923994	1.2168	0.531653	0.827691	0.450289
5	0.707333	0.782333	0.415667	0.309333		5	0.827691	1.32176	0.460257	0.978867	0.872951	1.10818		5	0.827691	1.04597	1.2168	0.920191	1.06794	0.531653
6	0.843	0.843	0.309	0.275		6	1.08166	1.02225	1.14712	1.16005	0.977887	0.92871		6	1.0203	1.18905	0.951291	0.95256	0.827691	0.951291
7	0.828	0.828	0.537	0.46		7	1.01649	1.05865	1.06395	0.939081	0.69101	0.984326		7	0.827691	0.923994	1.19436	0.531653	0.827691	1.17342
						8	0.898434		0.796		0.845			8	0.827691		1.19436		1.06794
CFA Figure 4B
FEMALES	WT pre	KO pre	WT post	KO post		MALES injured	WT BL	KO BL	WT SNI D2	KO SNI D2	WT SNI D7	KO SNI D7		FEMALES injured	WT BL	KO BL	WT SNI D2	KO SNI D2	WT SNI D7	KO SNI D7
1	0.858	0.843	0.309	0.309333		1	0.842777	0.705213	0.24838	0.582735	0.387699	0.213245		1	0.827691	1.0203	0.35949	0.370056	0.827691	0.528254
2	0.782333	0.858	0.537	0.275		2	0.857864	0.720299	0.345478	0.664099	0.255237	0.309758		2	1.00067	1.00447	0.505342	0.389991	0.353712	0.275213
3	0.707333	0.843	0.343333	0.389667		3	0.827691	0.705213	0.633887	0.608772	0.450289	0.220643		3	1.09805	1.02225	0.395769	0.450289	0.325503	0.35949
4	0.782333	0.843	0.283	0.301		4	0.827691	0.827691	0.619134	0.440322	0.460257	0.255237		4	0.827691	0.86409	0.622985	0.165431	0.705213	0.213392
5	0.707333	0.782333	0.415667	0.309333		5	0.827691	0.981133	0.199041	0.423978	0.220643	0.631411		5	0.965493	1.00447	0.353712	0.389991	0.798401	0.275213
6	0.843	0.843	0.309	0.275		6	1.08166	1.05865	0.255237	0.395769	0.295002	0.546456		6	0.827691	1.02225	0.395769	0.450289	0.325503	0.528254
7	0.707333	0.843	0.249	0.46		7	0.935278	1.18905	0.148623	0.25543	0.290908	0.46499		7	0.965493	0.86409	0.505342	0.213392	0.827691	0.213392
						8	0.939081		0.35		0.338			8	0.965493		0.395769		0.705213
Histamine Figure 5A						Chloroquine Figure 5B
	WT MALES	KO MALES	WT FEMALES	KO FEMALES			WT MALES	KO MALES	WT FEMALES	KO FEMALES
1	170	178	75	131		1	150	121	153	235
2	121	73	143	86		2	311	171	315	94
3	86	115	98	142		3	271	162	99	153
4	79	96	142	86		4	334	141	175	106
5	85	135	101	106		5	205	421	226	232
6	57	62	54	118		6	248	157	121	213
7	191	64	223	132		7	198	129	155	176
8	140	115	75	92		8	154	266	154	143
9	64	96	104	122		9	154	252	204	203
10	76	89	124	102		10	224	200	178	173
